# Supplementary material for: Induction chemotherapy followed by definitive chemoradiotherapy versus chemoradiotherapy alone in esophageal squamous cell carcinoma: a randomized phase II trial
Source: Nat Commun. 2021 Jun 29;12:4014. doi: 10.1038/s41467-021-24288-1 (PMC8242031; doi:10.1038/s41467-021-24288-1)
Supplement: Supplementary file 4 — Supplementary Data 1 [file 41467_2021_24288_MOESM4_ESM.xls]

## Sheet: EC-IC+dCRT-110 pts-RDD
Group	Enrollment_time	Age	Age_2group	Sex	Smoking	Alcohol	BMI	BMI_2Group	Weight_loss_2Group	PS_score	PS_2Group	Tumor_location	Tumor_location_2Group	Primary tumor length	T_length_2Group	Histologic grade	Histologic_grade_2Group	T_UICC6	T_UICC6_2Group	N_UICC6	M_UICC6	TNM stage_UICC6	Rradiotherapy technique	RT starting time	RT endign time	RE_interval day	RT_Dose_Gy	RT Fractions	RT dose per fraction	IC_Cycels	First IC time	Second IC time	IC_interval day	Concurrent chemo_cycles	Concurrent chemo_starting time	Concurrent chemo_ending time	Tumor progression	Tumor PD_Date	Death_date	Last followup date	IC_tumor response	IC_Response_2group	Tumor response after CRT	CRT_Response_2Goup	Follow_up_month	OS_Status	OS_Month	PFS_Status	PFS_Month
1	2015-05-01	47	1	1	1	0	18.73	2	1	1	2	2	2	10	2	2	1	4	2	1	1	5	2	2015-07-22	2015-09-01	41	60	28	2.14286	2	2015-05-07	2015-05-28	21	4	2015-07-22	2015-08-12	1	2016-06-13	2017-09-15	2017-09-15	3	2	2	1	29.0667	1	29.0667	1	13.7667
1	2015-05-09	60	2	1	1	1	19	2	1	0	1	2	2	7	2	4	1	3	2	1	1	5	2	2015-06-25	2015-08-02	38	60	28	2.14286	2	2015-05-10	2015-06-05	25	5	2015-06-27	2015-08-24	1	2015-11-09	2016-07-30	2016-07-30	3	2	4	2	14.9333	1	14.9333	1	6.1
1	2015-05-09	59	2	2	0	0	19.5556	2	1	2	2	1	1	2	1	2	1	2	1	0	0	2	2	2015-06-28	2015-08-04	37	60	28	2.14286	2	2015-05-17	2015-06-08	21	4	2015-06-30	2015-08-01	0	#NULL!	#NULL!	2017-10-18	2	1	1	1	29.7667	0	29.7667	0	29.7667
2	2015-05-11	54	1	2	0	0	18.4	1	1	2	2	1	1	5	1	2	1	4	2	1	0	4	2	2015-05-22	2015-06-30	39	60	28	2.14286	#NULL!	#NULL!	#NULL!	#NULL!	3	2015-05-27	2015-06-24	0	#NULL!	2017-05-25	2017-05-25	#NULL!	#NULL!	1	1	24.8333	1	24.8333	1	24.8333
1	2015-05-18	51	1	1	1	1	30.0712	2	1	0	1	1	1	7	2	3	2	2	1	1	0	3	2	2015-07-20	2015-08-27	38	60	30	2	2	2015-06-05	2015-06-30	25	5	2015-07-29	2015-08-26	0	#NULL!	#NULL!	2020-08-15	2	1	1	1	63.8667	0	63.8667	0	63.8667
2	2015-05-27	48	1	1	1	1	22.9	2	1	0	1	1	1	6	2	2	1	3	2	1	0	4	2	2015-06-18	2015-07-30	42	60	28	2.14286	#NULL!	#NULL!	#NULL!	#NULL!	5	2015-06-18	2015-07-22	0	#NULL!	2017-08-15	2017-08-15	#NULL!	#NULL!	2	1	27.0333	1	27.0333	1	27.0333
2	2015-06-05	51	1	1	1	1	22.7	2	1	0	1	2	2	6	2	1	1	3	2	1	1	5	2	2015-06-24	2015-07-30	36	60	28	2.14286	#NULL!	#NULL!	#NULL!	#NULL!	5	2015-06-24	2015-07-29	1	2015-10-16	2016-01-15	2016-01-15	#NULL!	#NULL!	4	2	7.46667	1	7.46667	1	4.43333
1	2015-06-23	57	1	1	1	0	15.6226	1	2	0	1	2	2	7	2	2	1	4	2	1	1	5	2	2015-08-10	2015-09-19	40	60	28	2.14286	2	2015-06-27	2015-07-22	25	4	2015-08-12	2015-09-11	0	#NULL!	#NULL!	2020-07-20	2	1	1	1	61.8	0	61.8	0	61.8
2	2015-08-26	49	1	1	1	0	18.6	2	1	0	1	2	2	7.5	2	2	1	2	1	1	0	3	2	2015-09-08	2015-10-15	37	60	28	2.14286	#NULL!	#NULL!	#NULL!	#NULL!	3	2015-09-09	2015-09-23	0	#NULL!	#NULL!	2020-08-21	#NULL!	#NULL!	1	1	60.7333	0	60.7333	0	60.7333
1	2015-08-28	61	2	1	1	1	18.36	1	1	1	2	2	2	2	1	2	1	2	1	0	0	2	2	2015-10-21	2015-12-24	64	60	28	2.14286	2	2015-09-07	2015-09-28	21	4	2015-10-23	2015-12-17	1	2017-05-04	2018-02-01	2018-02-01	3	2	2	1	29.6	1	29.6	1	20.5
2	2015-09-06	49	1	1	1	0	16.5	1	1	1	2	1	1	7	2	2	1	3	2	0	0	2	2	2015-09-17	2015-10-27	40	60	28	2.14286	#NULL!	#NULL!	#NULL!	#NULL!	5	2015-09-17	2015-10-21	0	#NULL!	2015-11-18	2015-11-18	#NULL!	#NULL!	0	2	2.43333	1	2.43333	1	2.43333
2	2015-09-07	69	2	1	0	1	19	2	1	1	2	1	1	4	1	2	1	3	2	1	0	4	2	2015-09-22	2015-10-30	38	60	28	2.14286	#NULL!	#NULL!	#NULL!	#NULL!	5	2015-09-23	2015-10-28	0	#NULL!	2018-05-20	2018-05-20	#NULL!	#NULL!	1	1	32.8667	1	32.8667	1	32.8667
1	2015-09-11	52	1	1	1	1	22.04	2	1	0	1	1	1	5	1	3	2	3	2	1	0	4	2	2015-11-03	2015-12-09	36	60	28	2.14286	2	2015-09-22	2015-10-14	22	5	2015-11-04	2015-12-02	0	#NULL!	#NULL!	2020-07-25	2	1	1	1	59.3	0	59.3	0	59.3
2	2015-09-14	61	2	1	1	0	21.28	2	1	1	2	2	2	5	1	2	1	3	2	1	1	5	2	2015-09-28	2015-11-05	38	60	28	2.14286	#NULL!	#NULL!	#NULL!	#NULL!	5	2015-09-29	2015-11-02	0	#NULL!	2016-01-10	2016-01-10	#NULL!	#NULL!	0	2	3.93333	1	3.93333	1	3.93333
1	2015-09-15	66	2	1	1	1	25.95	2	1	1	2	2	2	6	2	2	1	2	1	1	0	3	1	2015-11-10	2016-01-19	70	60	30	2	2	2015-09-25	2015-10-16	21	5	2015-11-11	2016-01-12	1	2016-08-16	2017-06-15	2017-06-15	3	2	2	1	21.3	1	21.3	1	11.2
2	2015-09-15	60	2	2	0	0	20.4491	2	1	0	1	1	1	2	1	2	1	3	2	1	0	4	2	2015-09-24	2015-11-03	40	60	28	2.14286	#NULL!	#NULL!	#NULL!	#NULL!	4	2015-09-24	2015-10-27	0	#NULL!	#NULL!	2020-07-25	#NULL!	#NULL!	1	1	59.1667	0	59.1667	0	59.1667
2	2015-09-22	52	1	1	1	1	24.2	2	1	1	2	2	2	4	1	2	1	2	1	1	1	5	2	2015-09-18	2015-10-28	40	60	28	2.14286	#NULL!	#NULL!	#NULL!	#NULL!	5	2015-09-23	2015-10-22	1	2016-03-09	2016-09-15	2016-09-15	#NULL!	#NULL!	2	1	11.9667	1	11.9667	1	5.63333
2	2015-09-25	58	1	1	1	1	27.2	2	1	1	2	1	1	3	1	3	2	3	2	1	1	5	2	2015-10-23	2015-12-01	39	60	28	2.14286	#NULL!	#NULL!	#NULL!	#NULL!	5	2015-10-28	2015-11-25	1	2016-01-18	2017-05-15	2017-05-15	#NULL!	#NULL!	4	2	19.9333	1	19.9333	1	3.83333
2	2015-09-28	49	1	1	1	1	16.5289	1	2	0	1	2	2	9.1	2	2	1	4	2	1	1	5	2	2015-10-23	2015-12-03	41	60	28	2.14286	#NULL!	#NULL!	#NULL!	#NULL!	5	2015-10-27	2015-11-24	1	2016-02-25	2016-06-15	2016-06-15	#NULL!	#NULL!	4	2	8.7	1	8.7	1	5
1	2015-10-08	56	1	1	0	1	23.2	2	1	1	2	1	1	3.6	1	2	1	3	2	0	0	2	2	2015-12-08	2016-01-19	42	60	28	2.14286	2	2015-10-27	2015-11-19	23	4	2015-12-09	2015-12-30	0	#NULL!	#NULL!	2020-08-20	2	1	1	1	59.2667	0	59.2667	0	59.2667
2	2015-10-09	66	2	1	1	0	23.5	2	1	1	2	1	1	7	2	2	1	2	1	1	0	3	2	2015-10-29	2015-12-05	37	60	28	2.14286	#NULL!	#NULL!	#NULL!	#NULL!	5	2015-10-21	2015-11-25	1	2016-06-30	#NULL!	2017-07-26	#NULL!	#NULL!	3	2	21.8667	0	21.8667	1	8.83333
1	2015-10-12	59	2	2	0	0	17.78	1	2	0	1	1	1	7	2	4	1	4	2	1	0	4	2	2015-11-26	2016-01-14	49	60	28	2.14286	2	2015-10-13	2015-11-04	22	5	2015-11-27	2015-12-21	1	2016-04-15	2016-06-15	2016-06-15	4	2	3	2	8.23333	1	8.23333	1	6.2
2	2015-10-13	68	2	1	1	0	20	2	1	1	2	2	2	5	1	2	1	2	1	0	0	2	2	2015-11-03	2015-12-09	36	60	28	2.14286	#NULL!	#NULL!	#NULL!	#NULL!	4	2015-11-04	2015-11-25	0	#NULL!	#NULL!	2020-07-25	#NULL!	#NULL!	1	1	58.2333	0	58.2333	0	58.2333
2	2015-10-13	60	2	1	1	0	19.487	2	1	0	1	3	2	5	1	2	1	2	1	1	0	3	1	2015-11-04	2015-12-24	50	60	28	2.14286	#NULL!	#NULL!	#NULL!	#NULL!	5	2015-11-04	2015-12-18	0	#NULL!	#NULL!	2020-07-30	#NULL!	#NULL!	1	1	58.4	0	58.4	0	58.4
1	2015-10-19	53	1	1	1	0	20.69	2	1	1	2	1	1	4	1	2	1	3	2	0	0	2	2	2015-12-10	2016-01-19	40	60	28	2.14286	2	2015-10-29	2015-11-19	21	5	2015-12-11	2016-01-07	1	2016-05-05	2017-02-15	2017-02-15	3	2	2	1	16.1667	1	16.1667	1	6.63333
2	2015-11-16	41	1	1	1	1	22.3094	2	1	1	2	1	1	7	2	3	2	3	2	1	0	4	2	2015-11-24	2015-12-30	36	60	28	2.14286	#NULL!	#NULL!	#NULL!	#NULL!	5	2015-11-25	2015-12-30	1	2016-01-01	2016-02-09	2016-02-09	#NULL!	#NULL!	0	2	2.83333	1	2.83333	1	1.53333
2	2015-11-23	60	2	1	1	1	19.84	2	1	1	2	2	2	8	2	2	1	3	2	1	1	5	2	2015-12-15	2016-01-22	38	60	28	2.14286	#NULL!	#NULL!	#NULL!	#NULL!	5	2015-12-16	2016-01-13	1	2016-08-12	2017-04-15	2017-04-15	#NULL!	#NULL!	3	2	16.9667	1	16.9667	1	8.76667
2	2015-12-03	64	2	1	1	0	21.7993	2	1	0	1	1	1	5	1	2	1	3	2	1	0	4	1	2015-12-22	2016-02-26	66	60	30	2	#NULL!	#NULL!	#NULL!	#NULL!	5	2015-12-24	2016-02-18	1	2018-03-23	#NULL!	2018-05-30	#NULL!	#NULL!	2	1	30.3	0	30.3	1	28.0333
2	2015-12-24	57	1	1	1	1	18.86	2	2	1	2	1	1	5.2	2	4	1	3	2	1	1	5	2	2016-01-19	2016-02-29	41	60	28	2.14286	#NULL!	#NULL!	#NULL!	#NULL!	5	2016-01-20	2016-02-16	1	2017-02-10	2017-03-25	2017-03-25	#NULL!	#NULL!	2	1	15.2333	1	15.2333	1	13.8
2	2015-12-29	56	1	1	1	1	19.5	2	1	1	2	1	1	8.4	2	2	1	3	2	0	0	2	1	2016-01-07	2016-03-04	57	60	30	2	#NULL!	#NULL!	#NULL!	#NULL!	5	2016-01-08	2016-02-24	1	2016-05-16	2016-10-01	2016-10-01	#NULL!	#NULL!	4	2	9.23333	1	9.23333	1	4.63333
1	2016-01-05	65	2	1	1	1	23.33	2	1	1	2	2	2	6	2	3	2	1	1	1	1	5	2	2016-02-19	2016-03-30	40	60	28	2.14286	2	2016-01-07	2016-01-27	20	5	2016-02-24	2016-03-16	1	2016-07-29	2016-10-15	2016-10-15	3	2	4	2	9.46667	1	9.46667	1	6.86667
1	2016-01-05	50	1	1	1	1	21.26	2	1	0	1	3	2	8	2	2	1	3	2	1	1	5	2	2016-02-22	2016-03-31	38	60	29	2.06897	2	2016-01-14	2016-02-02	19	5	2016-02-23	2016-03-23	1	2016-05-31	2016-10-15	2016-10-15	3	2	4	2	9.46667	1	9.46667	1	4.9
1	2016-01-06	63	2	1	1	1	23.43	2	1	0	1	2	2	7	2	3	2	2	1	1	0	3	2	2016-02-23	2016-03-30	36	60	28	2.14286	2	2016-01-12	2016-02-02	21	3	2016-02-24	2016-03-09	1	2017-11-20	2019-07-05	2019-07-05	2	1	1	1	42.5333	1	42.5333	1	22.8
1	2016-01-12	57	1	2	0	0	20.72	2	1	1	2	2	2	4	1	2	1	2	1	1	0	3	2	2016-03-17	2016-04-29	43	60	30	2	2	2016-01-27	2016-02-19	23	2	2016-03-22	2016-03-29	0	#NULL!	#NULL!	2020-06-30	2	1	1	1	54.3667	0	54.3667	0	54.3667
1	2016-01-12	43	1	1	1	1	21.05	2	1	1	2	2	2	6	2	2	1	3	2	1	1	5	2	2016-03-08	2016-04-14	37	60	28	2.14286	2	2016-01-26	2016-02-16	21	2	2016-03-12	2016-03-24	1	2016-08-01	2017-01-15	2017-01-15	3	2	4	2	12.3	1	12.3	1	6.73333
1	2016-01-18	48	1	1	1	0	20.9573	2	1	0	1	2	2	4.4	1	2	1	3	2	1	0	4	2	2016-03-08	2016-04-14	37	60	28	2.14286	2	2016-01-21	2016-02-15	25	5	2016-03-21	2016-04-06	1	2019-06-01	#NULL!	2020-05-25	2	1	1	1	52.9667	0	52.9667	1	41
1	2016-01-21	64	2	1	1	1	19.43	2	1	1	2	1	1	10	2	2	1	4	2	1	0	4	2	2016-03-15	2016-04-25	41	60	28	2.14286	2	2016-02-01	2016-02-23	22	3	2016-03-18	2016-04-06	0	#NULL!	#NULL!	2020-08-25	2	1	1	1	55.9333	0	55.9333	0	55.9333
2	2016-02-05	65	2	1	1	1	19.43	2	2	1	2	1	1	5	1	1	1	3	2	1	0	4	2	2016-03-01	2016-04-09	39	60	29	2.06897	#NULL!	#NULL!	#NULL!	#NULL!	5	2016-03-02	2016-04-07	0	#NULL!	2018-05-25	2018-05-28	#NULL!	#NULL!	1	1	28.1	1	28.1	1	28.1
2	2016-02-18	62	2	2	0	0	21.36	2	1	1	2	1	1	6	2	2	1	2	1	1	0	3	2	2016-02-22	2016-03-31	38	60	29	2.06897	#NULL!	#NULL!	#NULL!	#NULL!	5	2016-02-25	2016-03-22	0	#NULL!	#NULL!	2020-06-12	#NULL!	#NULL!	1	1	52.5333	0	52.5333	0	52.5333
2	2016-03-16	47	1	1	1	0	19.3772	2	1	0	1	1	1	3.3	1	2	1	2	1	0	0	2	2	2016-03-29	2016-05-07	39	60	28	2.14286	#NULL!	#NULL!	#NULL!	#NULL!	5	2016-03-29	2016-04-26	0	#NULL!	#NULL!	2018-08-15	#NULL!	#NULL!	2	1	29.4	0	29.4	0	29.4
2	2016-03-28	67	2	1	1	1	19.7	2	1	1	2	2	2	5	1	2	1	3	2	0	0	2	2	2016-04-12	2016-05-25	43	60	28	2.14286	#NULL!	#NULL!	#NULL!	#NULL!	5	2016-04-14	2016-05-17	1	2018-04-06	2019-05-15	2019-05-15	#NULL!	#NULL!	1	1	38.1	1	38.1	1	24.6333
2	2016-03-29	56	1	2	0	0	20	2	1	1	2	1	1	5	1	2	1	4	2	1	0	4	2	2016-04-12	2016-05-27	45	60	30	2	#NULL!	#NULL!	#NULL!	#NULL!	5	2016-04-13	2016-05-25	1	2016-12-12	2017-06-23	2017-06-23	#NULL!	#NULL!	3	2	15.0333	1	15.0333	1	8.6
2	2016-04-11	64	2	1	1	1	20.96	2	1	1	2	2	2	11	2	2	1	4	2	1	1	5	2	2016-05-10	2016-06-24	45	60	28	2.14	#NULL!	#NULL!	#NULL!	#NULL!	5	2016-05-11	2016-06-02	1	2018-06-06	2019-05-25	2019-05-25	#NULL!	#NULL!	3	2	37.9667	1	37.9667	1	26.2
2	2016-04-28	47	1	1	1	1	24.6	2	1	0	1	1	1	5	1	3	2	3	2	1	0	4	2	2016-05-11	2016-06-17	37	60	28	2.14286	#NULL!	#NULL!	#NULL!	#NULL!	5	2016-05-11	2016-06-01	1	2016-08-16	2016-11-15	2016-11-15	#NULL!	#NULL!	4	2	6.7	1	6.7	1	3.66667
2	2016-05-13	62	2	1	1	0	20.5693	2	1	0	1	2	2	6.8	2	2	1	3	2	1	0	4	2	2016-06-01	2016-07-13	42	60	28	2.14286	#NULL!	#NULL!	#NULL!	#NULL!	5	2016-06-02	2016-06-28	0	#NULL!	#NULL!	2020-08-12	#NULL!	#NULL!	1	1	51.7333	0	51.7333	0	51.7333
1	2016-05-25	59	2	2	0	0	24.5	2	1	1	2	1	1	6	2	2	1	4	2	1	0	4	2	2016-07-27	2016-09-01	36	60	28	2.14286	2	2016-06-13	2016-07-06	23	3	2016-07-28	2016-08-10	0	#NULL!	#NULL!	2020-07-30	3	2	1	1	50.9	0	50.9	0	50.9
1	2016-05-27	58	1	1	1	0	21.3039	2	1	0	1	1	1	4	1	2	1	3	2	1	0	4	2	2015-07-16	2015-08-22	37	60	28	2.14286	2	2015-06-03	2015-06-25	22	5	2015-07-17	2015-08-19	0	#NULL!	2016-12-15	2016-12-15	3	2	3	2	6.73333	1	6.73333	1	6.73333
1	2016-07-05	60	2	1	1	1	20.2	2	1	1	2	2	2	4	1	2	1	3	2	1	1	5	2	2016-08-26	2016-10-08	43	60	28	2.14286	2	2016-07-11	2016-08-04	24	3	2016-08-31	2016-09-07	1	2017-02-14	2017-03-15	2017-03-15	3	2	2	1	8.43333	1	8.43333	1	7.46667
1	2016-07-26	53	1	1	1	0	20.8	1	1	1	2	1	1	10	2	3	2	3	2	1	0	4	2	2016-09-18	2016-10-26	38	60	28	2.14286	2	2016-07-28	2016-08-23	26	5	2016-09-28	2016-10-19	0	#NULL!	2017-08-15	2017-08-15	3	2	2	1	12.8333	1	12.8333	1	12.8333
2	2016-08-05	60	2	1	1	1	18.4	1	2	0	1	2	2	7.8	2	2	1	3	2	1	1	5	2	2016-09-03	2016-10-13	40	60	28	2.14286	#NULL!	#NULL!	#NULL!	#NULL!	5	2016-09-07	2016-10-09	1	2017-03-06	2017-04-15	2017-04-15	#NULL!	#NULL!	4	2	8.43333	1	8.43333	1	7.1
2	2016-08-12	43	1	1	1	1	20.28	2	2	1	2	1	1	8	2	2	1	2	1	1	0	3	2	2016-09-01	2016-10-18	47	60	28	2.14286	#NULL!	#NULL!	#NULL!	#NULL!	5	2016-09-10	2016-10-10	0	#NULL!	#NULL!	2020-07-30	#NULL!	#NULL!	1	1	48.2667	0	48.2667	0	48.2667
1	2016-08-17	54	1	1	1	1	19.8	2	2	1	2	2	2	5	1	2	1	4	2	1	1	5	2	2016-10-12	2016-11-19	38	60	28	2.14286	2	2016-08-23	2016-09-14	22	5	2016-10-13	2016-11-09	1	2018-01-05	2018-06-15	2018-06-15	3	2	1	1	22.2333	1	22.2333	1	16.8667
2	2016-09-06	62	2	1	1	1	16.5	1	1	1	2	2	2	5	1	2	1	4	2	1	0	4	2	2016-10-13	2016-11-21	39	60	28	2.14286	#NULL!	#NULL!	#NULL!	#NULL!	3	2016-10-19	2016-10-26	1	2019-02-06	2019-05-09	2019-05-09	#NULL!	#NULL!	1	1	32.5	1	32.5	1	29.4333
1	2016-09-20	49	1	1	1	1	23.6652	2	2	0	1	1	1	5.4	2	2	1	3	2	1	0	4	2	2016-11-25	2017-01-04	40	60	28	2.14286	2	2016-10-09	2016-11-02	24	5	2016-12-06	2016-12-30	0	#NULL!	#NULL!	2019-11-06	3	2	1	1	38.0667	0	38.0667	0	38.0667
2	2016-09-21	64	2	1	0	0	18.59	2	1	1	2	2	2	4	1	4	1	3	2	1	1	5	2	2016-10-18	2016-11-23	36	60	28	2.14286	#NULL!	#NULL!	#NULL!	#NULL!	5	2016-10-25	2016-11-23	0	#NULL!	#NULL!	2020-08-12	#NULL!	#NULL!	1	1	47.3667	0	47.3667	0	47.3667
2	2016-09-30	67	2	1	1	0	22.5981	2	1	0	1	2	2	12.5	2	4	1	4	2	1	1	5	2	2016-10-20	2016-12-01	42	60	28	2.14286	#NULL!	#NULL!	#NULL!	#NULL!	3	2016-10-28	2016-11-11	1	2017-01-09	2017-09-01	2017-09-01	#NULL!	#NULL!	4	2	11.2	1	11.2	1	3.36667
2	2016-10-08	56	1	1	1	1	17	1	1	1	2	2	2	6	2	4	1	2	1	1	0	3	2	2016-11-02	2016-12-09	37	60	28	2.14286	#NULL!	#NULL!	#NULL!	#NULL!	5	2016-11-08	2016-12-01	1	2018-07-15	2019-06-01	2019-06-01	#NULL!	#NULL!	2	1	32.2	1	32.2	1	21.5
2	2016-10-09	54	1	2	0	0	20.6667	2	1	0	1	1	1	6.1	2	2	1	3	2	1	0	4	2	2016-10-27	2016-12-06	40	60	29	2.06897	#NULL!	#NULL!	#NULL!	#NULL!	4	2016-10-28	2016-11-16	0	#NULL!	#NULL!	2019-06-21	#NULL!	#NULL!	1	1	32.8333	0	32.8333	0	32.8333
1	2016-11-01	55	1	1	1	1	21.2031	2	1	0	1	2	2	5.5	2	2	1	4	2	1	0	4	2	2016-12-12	2017-01-18	37	60	28	2.14286	2	2016-11-05	2016-11-26	21	5	2016-12-14	2017-01-12	1	2019-06-21	#NULL!	2020-05-25	2	1	1	1	43.3667	0	43.3667	1	32.0667
2	2016-11-08	63	2	1	1	1	21.5	2	2	1	2	3	2	2	1	2	1	3	2	1	1	5	2	2016-12-13	2017-01-19	37	60	28	2.14286	#NULL!	#NULL!	#NULL!	#NULL!	5	2016-12-14	2017-01-10	0	#NULL!	#NULL!	2020-08-15	#NULL!	#NULL!	1	1	45.8667	0	45.8667	0	45.8667
2	2016-11-11	69	2	1	0	1	19.3	2	1	1	2	2	2	4.3	1	2	1	4	2	1	0	4	2	2016-12-03	2017-01-10	38	60	28	2.14286	#NULL!	#NULL!	#NULL!	#NULL!	5	2016-12-08	2017-01-09	0	#NULL!	2017-03-30	2017-03-30	#NULL!	#NULL!	0	2	4.63333	1	4.63333	1	4.63333
1	2016-11-18	46	1	1	1	1	19.9	2	1	1	2	2	2	5	1	2	1	3	2	0	0	2	2	2017-01-13	2017-03-01	47	60	30	2	2	2016-11-28	2016-12-21	23	5	2017-01-16	2017-02-15	0	#NULL!	#NULL!	2020-06-25	3	2	1	1	43.8333	0	43.8333	0	43.8333
1	2016-12-22	57	1	1	1	1	23.1206	2	2	0	1	2	2	7.8	2	2	1	3	2	1	0	4	2	2017-02-13	2017-03-22	37	60	28	2.14286	2	2016-12-29	2017-01-19	21	4	2017-02-21	2017-02-28	0	#NULL!	#NULL!	2020-07-25	2	1	1	1	43.7	0	43.7	0	43.7
1	2017-01-05	54	1	1	1	1	22	2	1	1	2	2	2	3	1	4	1	2	1	1	1	5	2	2017-02-28	2017-04-06	37	60	28	2.14286	2	2017-01-09	2017-02-06	28	5	2017-03-01	2017-03-22	1	2018-03-25	2018-08-03	2018-08-03	3	2	2	1	19.1667	1	19.1667	1	14.8
2	2017-01-06	61	2	1	1	1	16.4	1	2	1	2	2	2	6	2	2	1	3	2	1	1	5	2	2017-01-23	2017-03-07	43	60	28	2.14286	#NULL!	#NULL!	#NULL!	#NULL!	5	2017-02-06	2017-03-07	1	2017-05-03	2017-06-15	2017-06-15	#NULL!	#NULL!	4	2	5.33333	1	5.33333	1	3.9
2	2017-01-20	52	1	1	0	1	21.3068	2	1	0	1	2	2	11.9	2	4	1	4	2	1	1	5	2	2017-02-08	2017-03-17	37	60	28	2.14286	#NULL!	#NULL!	#NULL!	#NULL!	5	2017-02-09	2017-03-17	0	#NULL!	#NULL!	2020-08-24	#NULL!	#NULL!	1	1	43.7333	0	43.7333	0	43.7333
1	2017-02-07	62	2	2	0	0	19.5312	2	1	0	1	1	1	5.4	2	4	1	2	1	1	0	3	2	2017-03-31	2017-05-11	41	60	28	2.14286	2	2017-02-13	2017-03-10	25	5	2017-04-05	2017-05-03	1	2018-01-03	2018-02-15	2018-02-15	3	2	2	1	12.4333	1	12.4333	1	11
1	2017-02-10	54	1	1	0	0	22.8571	2	1	0	1	1	1	6.9	2	4	1	4	2	1	0	4	2	2017-02-22	2017-04-06	43	60	30	2	2	2017-01-18	2017-02-09	22	5	2017-02-23	2017-04-06	1	2017-07-13	2017-08-17	2017-08-17	4	2	4	2	6.26667	1	6.26667	1	5.1
2	2017-02-10	55	1	1	1	1	18.42	1	1	1	2	2	2	8	2	2	1	3	2	0	0	2	2	2017-03-10	2017-04-20	41	60	28	2.14286	#NULL!	#NULL!	#NULL!	#NULL!	5	2017-03-21	2017-04-06	0	#NULL!	#NULL!	2020-08-25	#NULL!	#NULL!	1	1	43.0667	0	43.0667	0	43.0667
2	2017-02-20	67	2	1	0	1	22.3	2	1	1	2	3	2	5	1	2	1	2	1	1	0	3	2	2017-03-08	2017-04-15	38	60	29	2.06897	#NULL!	#NULL!	#NULL!	#NULL!	5	2017-03-08	2017-04-12	0	#NULL!	2019-07-20	2019-07-20	#NULL!	#NULL!	2	1	29.3333	1	29.3333	1	29.3333
2	2017-03-01	68	2	2	0	0	22.5466	2	1	0	1	1	1	3	1	3	2	2	1	0	0	2	2	2017-03-13	2017-04-20	38	60	28	2.14286	#NULL!	#NULL!	#NULL!	#NULL!	5	2017-03-21	2017-04-20	0	#NULL!	#NULL!	2020-07-30	#NULL!	#NULL!	1	1	41.5667	0	41.5667	0	41.5667
1	2017-03-07	51	1	1	0	0	21.6	2	2	1	2	2	2	3	1	2	1	2	1	1	0	3	2	2017-05-10	2017-06-16	37	60	28	2.14286	2	2017-03-08	2017-03-29	21	5	2017-05-11	2017-06-15	1	2018-03-02	2018-10-22	2018-10-22	3	2	2	1	19.8	1	19.8	1	12
2	2017-03-16	54	1	1	0	1	28	2	1	0	1	1	1	4	1	2	1	3	2	1	0	4	2	2017-03-23	2017-05-02	40	60	28	2.14286	#NULL!	#NULL!	#NULL!	#NULL!	5	2017-03-27	2017-04-27	1	2017-11-20	2018-04-15	2018-04-15	#NULL!	#NULL!	3	2	13.1667	1	13.1667	1	8.3
2	2017-04-01	51	1	2	0	0	21.4536	2	1	0	1	2	2	6.7	2	2	1	3	2	1	0	4	2	2017-04-14	2017-05-27	43	60	29	2.06897	#NULL!	#NULL!	#NULL!	#NULL!	5	2017-04-14	2017-05-27	1	2018-06-05	2019-01-27	2019-01-27	#NULL!	#NULL!	2	1	22.2	1	22.2	1	14.3333
1	2017-04-07	53	1	1	1	1	27.7	2	1	0	1	1	1	6.2	2	2	1	4	2	1	0	4	2	2017-05-25	2017-07-06	42	60	30	2	2	2017-04-12	2017-05-05	23	5	2017-05-25	2017-06-27	0	#NULL!	#NULL!	2020-08-25	2	1	1	1	41.2	0	41.2	0	41.2
2	2017-04-11	69	2	2	1	1	19.0443	2	1	0	1	1	1	5.5	2	2	1	2	1	1	0	3	2	2017-04-26	2017-06-06	41	60	28	2.14286	#NULL!	#NULL!	#NULL!	#NULL!	5	2017-04-28	2017-05-26	0	#NULL!	#NULL!	2020-08-30	#NULL!	#NULL!	1	1	41.2333	0	41.2333	0	41.2333
2	2017-04-17	55	1	2	1	1	20.7031	2	1	0	1	1	1	5.3	2	2	1	4	2	1	0	4	2	2017-05-03	2017-06-13	41	60	29	2.06897	#NULL!	#NULL!	#NULL!	#NULL!	5	2017-05-05	2017-06-02	1	2017-08-15	2017-12-30	2017-12-30	#NULL!	#NULL!	4	2	8.56667	1	8.56667	1	4
1	2017-05-04	60	2	1	0	0	20.5457	2	1	0	1	1	1	4.4	1	2	1	3	2	1	1	5	2	2017-06-28	2017-08-03	36	60	28	2.14286	2	2017-05-15	2017-06-06	22	5	2017-06-28	2017-07-26	1	2019-04-08	2019-05-15	2019-05-15	2	1	1	1	24.7	1	24.7	1	23.4667
1	2017-05-09	50	1	1	1	0	23.04	2	1	0	1	1	1	5.1	2	2	1	3	2	1	0	4	2	2017-06-29	2017-08-04	36	60	28	2.14286	2	2017-05-16	2017-06-06	21	5	2017-06-28	2017-07-15	1	2019-09-26	#NULL!	2020-05-20	2	1	1	1	36.9	0	36.9	1	29
1	2017-05-10	67	2	2	1	1	21.6041	2	1	0	1	1	1	4.9	1	2	1	3	2	1	0	4	2	2017-06-29	2017-08-05	37	60	28	2.14286	2	2017-05-16	2017-06-07	22	5	2017-06-29	2017-07-27	0	#NULL!	#NULL!	2020-07-18	2	1	1	1	38.8333	0	38.8333	0	38.8333
1	2017-05-10	57	1	2	1	0	24.2188	2	1	1	2	1	1	6.3	2	2	1	2	1	0	0	2	2	2017-07-04	2017-08-11	38	60	30	2	2	2017-05-17	2017-06-09	23	5	2017-07-04	2017-08-01	1	2017-09-19	2018-04-21	2018-04-21	3	2	4	2	11.5333	1	11.5333	1	4.4
1	2017-05-22	64	2	2	1	1	22.8374	2	1	0	1	1	1	3.4	1	3	2	2	1	1	1	5	2	2017-07-20	2017-08-26	37	60	28	2.14286	2	2017-06-08	2017-06-28	20	5	2017-07-21	2017-08-21	1	2018-05-21	2019-04-01	2019-04-01	3	2	2	1	22.6333	1	22.6333	1	12.1333
1	2017-05-22	59	2	1	1	1	21.5	2	1	0	1	1	1	3.5	1	2	1	3	2	1	0	4	2	2017-07-20	2017-08-29	40	60	30	2	2	2017-06-02	2017-06-28	26	5	2017-07-21	2017-08-18	1	2019-02-20	2019-04-20	2019-04-20	2	1	2	1	23.2667	1	23.2667	1	21.3
2	2017-05-31	66	2	2	1	1	17.5064	1	2	1	2	1	1	3.5	1	1	1	3	2	1	0	4	2	2017-06-14	2017-07-20	36	60	28	2.14286	#NULL!	#NULL!	#NULL!	#NULL!	5	2017-06-15	2017-07-13	1	2018-07-03	2018-11-16	2018-11-16	#NULL!	#NULL!	2	1	17.8	1	17.8	1	13.2667
1	2017-06-06	54	1	2	0	0	19.3337	2	1	0	1	1	1	7.9	2	2	1	2	1	1	0	3	2	2017-07-26	2017-08-31	36	60	28	2.14286	2	2017-06-11	2017-07-04	23	5	2017-07-26	2017-08-25	1	2018-11-02	2019-08-18	2019-08-18	3	2	1	1	26.7667	1	26.7667	1	17.1333
1	2017-06-13	52	1	2	1	1	21.3839	2	2	1	2	1	1	5.1	2	2	1	3	2	1	1	5	2	2017-07-28	2017-09-04	38	60	28	2.14286	2	2017-06-16	2017-07-07	21	5	2017-08-01	2017-08-31	1	2018-03-20	2018-07-06	2018-07-06	3	2	3	2	12.9333	1	12.9333	1	9.33333
1	2017-06-22	68	2	2	1	1	26.079	2	1	0	1	1	1	6.6	2	3	2	4	2	1	0	4	2	2017-08-08	2017-09-13	36	60	28	2.14286	2	2017-06-22	2017-07-17	25	5	2017-08-09	2017-09-06	1	2017-12-19	2018-05-08	2018-05-08	3	2	3	2	10.6667	1	10.6667	1	6
1	2017-06-23	60	2	1	1	1	22.3	2	1	1	2	1	1	6	2	2	1	4	2	1	0	4	1	2017-08-10	2017-09-19	40	60	30	2	2	2017-06-29	2017-07-19	20	5	2017-08-09	2017-09-19	0	#NULL!	#NULL!	2020-08-24	2	1	1	1	38.6	0	38.6	0	38.6
2	2017-07-03	60	2	1	1	1	18.6	2	1	1	2	2	2	4.4	1	3	2	4	2	1	0	4	2	2017-08-14	2017-09-22	39	60	30	2	#NULL!	#NULL!	#NULL!	#NULL!	5	2017-08-11	2017-09-11	1	2018-05-08	2018-09-15	2018-09-15	#NULL!	#NULL!	2	1	14.6333	1	14.6333	1	10.3
1	2017-07-04	67	2	1	0	0	26.8	2	1	1	2	1	1	4	1	2	1	4	2	1	0	4	2	2017-08-28	2017-10-13	46	60	30	2	2	2017-07-10	2017-08-01	22	5	2017-08-28	2017-10-13	1	2020-03-27	#NULL!	2020-08-30	2	1	1	1	38.4333	0	38.4333	1	33.2333
2	2017-07-05	54	1	1	1	1	22.3	2	2	1	2	1	1	3	1	4	1	2	1	1	0	3	2	2017-08-14	2017-09-20	37	60	28	2.14286	#NULL!	#NULL!	#NULL!	#NULL!	3	2017-08-11	2017-08-24	1	2019-06-12	#NULL!	2020-05-30	#NULL!	#NULL!	1	1	35.3333	0	35.3333	1	23.5667
2	2017-07-24	60	2	2	1	1	20.7612	2	1	0	1	1	1	7.5	2	2	1	4	2	1	0	4	2	2017-08-22	2017-09-27	36	60	28	2.14286	#NULL!	#NULL!	#NULL!	#NULL!	5	2017-08-21	2017-09-20	0	#NULL!	#NULL!	2018-10-29	#NULL!	#NULL!	1	1	15.4	0	15.4	0	15.4
1	2017-07-26	69	2	2	1	0	21.3675	2	2	0	1	1	1	5.4	2	4	1	4	2	1	0	4	2	2017-09-14	2017-10-25	41	60	28	2.14286	2	2017-08-02	2017-08-24	22	5	2017-09-15	2017-10-18	1	2019-10-16	#NULL!	2020-07-24	2	1	1	1	36.4667	0	36.4667	1	27.0667
2	2017-08-10	67	2	2	1	1	16.5289	1	1	1	2	2	2	3.1	1	2	1	2	1	0	0	2	2	2017-08-30	2017-10-03	34	60	28	2.14286	#NULL!	#NULL!	#NULL!	#NULL!	5	2017-08-31	2017-09-28	0	#NULL!	#NULL!	2020-07-30	#NULL!	#NULL!	1	1	36.1667	0	36.1667	0	36.1667
1	2017-09-05	51	1	1	0	0	21.7	2	2	1	2	1	1	5	1	1	1	3	2	1	0	4	2	2017-10-24	2017-11-29	36	60	28	2.14286	2	2017-09-08	2017-09-30	22	5	2017-10-25	2017-11-22	0	#NULL!	#NULL!	2020-08-25	2	1	1	1	36.1667	0	36.1667	0	36.1667
1	2017-06-05	59	2	1	0	0	29.5525	2	1	1	2	1	1	4.4	1	2	1	2	1	1	0	3	2	2017-07-31	2017-09-07	38	57.96	28	2.07	2	2017-06-20	2017-07-11	21	4	2017-08-01	2017-08-22	0	#NULL!	2019-08-29	2019-08-29	2	1	2	1	27.1667	1	27.1667	1	27.1667
2	2015-10-12	55	1	1	0	1	25.7344	2	1	0	1	3	2	12	2	3	2	3	2	1	1	5	2	2015-11-06	2015-12-14	38	56	28	2	#NULL!	#NULL!	#NULL!	#NULL!	5	2015-11-06	2015-12-02	1	2016-06-17	2017-09-23	2017-09-23	#NULL!	#NULL!	2	1	23.7333	1	23.7333	1	8.3
1	2017-06-05	52	1	2	0	0	22.4	2	1	1	2	2	2	8	2	2	1	4	2	1	1	5	2	2017-08-08	2017-09-13	36	56	28	2	2	2017-06-23	2017-07-16	23	5	2017-08-07	2017-09-13	0	#NULL!	#NULL!	2020-08-25	2	1	1	1	39.2333	0	39.2333	0	39.2333
1	2017-04-19	64	2	2	1	1	23.4375	2	1	1	2	1	1	4	1	2	1	4	2	1	0	4	2	2017-06-08	2017-07-14	36	55.89	27	2.07	2	2017-04-28	2017-05-19	21	4	2017-06-15	2017-07-04	1	2020-01-14	#NULL!	2020-08-25	2	1	1	1	40.8	0	40.8	1	33.3333
1	2015-08-06	64	2	1	1	1	24.977	2	1	0	1	3	2	5	1	2	1	2	1	1	1	5	2	2015-09-30	2015-11-06	37	54	27	2	2	2015-08-20	2015-09-11	22	4	2015-10-16	2015-11-05	1	2015-12-11	2016-01-10	2016-01-10	3	2	4	2	5.23333	1	5.23333	1	4.23333
2	2015-09-14	63	2	1	1	1	17.59	1	2	1	2	3	2	7	2	2	1	3	2	1	1	5	2	2015-09-30	2015-11-10	41	54	26	2.07692	#NULL!	#NULL!	#NULL!	#NULL!	2	2015-09-30	2015-10-22	0	#NULL!	2016-01-27	2016-01-27	#NULL!	#NULL!	2	1	4.5	1	4.5	1	4.5
1	2016-09-28	43	1	1	1	0	21.97	2	1	0	1	2	2	9.1	2	2	1	3	2	1	0	4	2	2016-11-28	2016-12-30	32	53.5	25	2.14	2	2016-10-09	2016-11-02	24	5	2016-12-02	2016-12-22	0	#NULL!	2017-02-15	2017-02-15	2	1	0	2	4.66667	1	4.66667	1	4.66667
2	2017-02-07	68	2	1	1	1	20.7	2	2	1	2	1	1	3.5	1	2	1	3	2	1	1	5	2	2017-02-20	2017-03-25	33	53.25	25	2.13	#NULL!	#NULL!	#NULL!	#NULL!	5	2017-03-01	2017-03-24	1	2017-06-30	2017-08-30	2017-08-30	#NULL!	#NULL!	4	2	6.8	1	6.8	1	4.76667
1	2017-02-23	47	1	1	1	1	23.255	2	1	0	1	3	2	16.4	2	3	2	3	2	1	0	4	2	2017-04-13	2017-05-23	40	50.4	28	1.8	2	2017-02-27	2017-03-23	24	5	2017-04-14	2017-05-16	1	2017-06-29	2018-01-10	2018-01-10	3	2	4	2	10.7	1	10.7	1	4.2
1	2017-04-24	64	2	2	1	1	21.6441	2	1	0	1	1	1	4.5	1	2	1	3	2	1	0	4	2	2017-07-04	2017-08-02	29	46	23	2	2	2017-05-19	2017-06-13	25	4	2017-07-05	2017-07-26	0	#NULL!	2017-11-25	2017-11-25	3	2	2	1	7.16667	1	7.16667	1	7.16667
2	2017-02-09	54	1	1	1	0	16.4	1	2	1	2	3	2	9	2	2	1	4	2	1	1	5	2	2017-02-28	2017-03-30	30	42.8	20	2.14	#NULL!	#NULL!	#NULL!	#NULL!	3	2017-03-01	2017-03-08	1	2017-05-09	2017-06-01	2017-06-01	#NULL!	#NULL!	4	2	3.73333	1	3.73333	1	2.96667
2	2015-10-28	67	2	1	1	1	21.97	2	1	1	2	2	2	3	1	2	1	2	1	0	1	5	1	2015-11-12	2015-12-07	25	40	19	2.10526	#NULL!	#NULL!	#NULL!	#NULL!	4	2015-11-13	2015-12-03	1	2016-03-02	2016-04-15	2016-04-15	#NULL!	#NULL!	4	2	5.66667	1	5.66667	1	4.2
1	2017-05-03	58	1	2	1	1	19.052	2	2	0	1	1	1	5.5	2	2	1	3	2	1	0	4	2	2017-06-26	2017-07-21	25	40	20	2	2	2017-05-11	2017-06-02	22	2	2017-06-27	2017-07-05	0	#NULL!	2017-09-20	2017-09-20	3	2	3	2	4.66667	1	4.66667	1	4.66667
1	2017-03-21	55	1	1	1	1	16.5	1	2	1	2	2	2	7	2	2	1	4	2	1	1	5	2	2017-05-05	2017-07-20	76	34.2	19	1.8	2	2017-03-23	2017-04-14	22	2	2017-05-09	2017-05-16	1	2017-09-11	2017-11-02	2017-11-02	2	1	2	1	7.53333	1	7.53333	1	5.8
1	2016-11-11	65	2	1	0	1	18.9	2	1	1	2	1	1	6	2	2	1	2	1	0	0	2	2	2016-12-20	2016-12-30	10	19.26	9	2.14	2	2016-11-17	2016-12-09	22	2	2016-12-27	2017-01-04	1	2017-07-19	2018-12-01	2018-12-01	3	2	2	1	25	1	25	1	8.33333
