# Supplementary material for: Induction chemotherapy followed by definitive chemoradiotherapy versus chemoradiotherapy alone in esophageal squamous cell carcinoma: a randomized phase II trial
Source: Nat Commun. 2021 Jun 29;12:4014. doi: 10.1038/s41467-021-24288-1 (PMC8242031; doi:10.1038/s41467-021-24288-1)
Supplement: Supplementary file 6 — Source Data [file 41467_2021_24288_MOESM6_ESM.xls]

## Sheet: Table 1
Group	Age	Age_2group	Sex	Smoking	Alcohol	BMI	BMI_2Group	Weight_loss_2Group	PS	PS_2Group	Tumor_location	Tumor_location_2Group	T_length	T_length_2Group	Histologic_grade_2Group	T_UICC6	T_UICC6_2Group	N_UICC6	M_UICC6	TNM_UICC6	RT_Modality
1	47	1	1	1	0	18.73	2	1	1	2	2	2	10	2	1	4	2	1	1	5	2
1	60	2	1	1	1	19	2	1	0	1	2	2	7	2	1	3	2	1	1	5	2
1	59	2	2	0	0	19.5556	2	1	2	2	1	1	2	1	1	2	1	0	0	2	2
2	54	1	2	0	0	18.4	1	1	2	2	1	1	5	1	1	4	2	1	0	4	2
1	51	1	1	1	1	30.0712	2	1	0	1	1	1	7	2	2	2	1	1	0	3	2
2	48	1	1	1	1	22.9	2	1	0	1	1	1	6	2	1	3	2	1	0	4	2
2	51	1	1	1	1	22.7	2	1	0	1	2	2	6	2	1	3	2	1	1	5	2
1	57	1	1	1	0	15.6226	1	2	0	1	2	2	7	2	1	4	2	1	1	5	2
2	49	1	1	1	0	18.6	2	1	0	1	2	2	7.5	2	1	2	1	1	0	3	2
1	61	2	1	1	1	18.36	1	1	1	2	2	2	2	1	1	2	1	0	0	2	2
2	49	1	1	1	0	16.5	1	1	1	2	1	1	7	2	1	3	2	0	0	2	2
2	69	2	1	0	1	19	2	1	1	2	1	1	4	1	1	3	2	1	0	4	2
1	52	1	1	1	1	22.04	2	1	0	1	1	1	5	1	2	3	2	1	0	4	2
2	61	2	1	1	0	21.28	2	1	1	2	2	2	5	1	1	3	2	1	1	5	2
1	66	2	1	1	1	25.95	2	1	1	2	2	2	6	2	1	2	1	1	0	3	1
2	60	2	2	0	0	20.4491	2	1	0	1	1	1	2	1	1	3	2	1	0	4	2
2	52	1	1	1	1	24.2	2	1	1	2	2	2	4	1	1	2	1	1	1	5	2
2	58	1	1	1	1	27.2	2	1	1	2	1	1	3	1	2	3	2	1	1	5	2
2	49	1	1	1	1	16.5289	1	2	0	1	2	2	9.1	2	1	4	2	1	1	5	2
1	56	1	1	0	1	23.2	2	1	1	2	1	1	3.6	1	1	3	2	0	0	2	2
2	66	2	1	1	0	23.5	2	1	1	2	1	1	7	2	1	2	1	1	0	3	2
1	59	2	2	0	0	17.78	1	2	0	1	1	1	7	2	1	4	2	1	0	4	2
2	68	2	1	1	0	20	2	1	1	2	2	2	5	1	1	2	1	0	0	2	2
2	60	2	1	1	0	19.487	2	1	0	1	3	2	5	1	1	2	1	1	0	3	1
1	53	1	1	1	0	20.69	2	1	1	2	1	1	4	1	1	3	2	0	0	2	2
2	41	1	1	1	1	22.3094	2	1	1	2	1	1	7	2	2	3	2	1	0	4	2
2	60	2	1	1	1	19.84	2	1	1	2	2	2	8	2	1	3	2	1	1	5	2
2	64	2	1	1	0	21.7993	2	1	0	1	1	1	5	1	1	3	2	1	0	4	1
2	57	1	1	1	1	18.86	2	2	1	2	1	1	5.2	2	1	3	2	1	1	5	2
2	56	1	1	1	1	19.5	2	1	1	2	1	1	8.4	2	1	3	2	0	0	2	1
1	65	2	1	1	1	23.33	2	1	1	2	2	2	6	2	2	1	1	1	1	5	2
1	50	1	1	1	1	21.26	2	1	0	1	3	2	8	2	1	3	2	1	1	5	2
1	63	2	1	1	1	23.43	2	1	0	1	2	2	7	2	2	2	1	1	0	3	2
1	57	1	2	0	0	20.72	2	1	1	2	2	2	4	1	1	2	1	1	0	3	2
1	43	1	1	1	1	21.05	2	1	1	2	2	2	6	2	1	3	2	1	1	5	2
1	48	1	1	1	0	20.9573	2	1	0	1	2	2	4.4	1	1	3	2	1	0	4	2
1	64	2	1	1	1	19.43	2	1	1	2	1	1	10	2	1	4	2	1	0	4	2
2	65	2	1	1	1	19.43	2	2	1	2	1	1	5	1	1	3	2	1	0	4	2
2	62	2	2	0	0	21.36	2	1	1	2	1	1	6	2	1	2	1	1	0	3	2
2	47	1	1	1	0	19.3772	2	1	0	1	1	1	3.3	1	1	2	1	0	0	2	2
2	67	2	1	1	1	19.7	2	1	1	2	2	2	5	1	1	3	2	0	0	2	2
2	56	1	2	0	0	20	2	1	1	2	1	1	5	1	1	4	2	1	0	4	2
2	64	2	1	1	1	20.96	2	1	1	2	2	2	11	2	1	4	2	1	1	5	2
2	47	1	1	1	1	24.6	2	1	0	1	1	1	5	1	2	3	2	1	0	4	2
2	62	2	1	1	0	20.5693	2	1	0	1	2	2	6.8	2	1	3	2	1	0	4	2
1	59	2	2	0	0	24.5	2	1	1	2	1	1	6	2	1	4	2	1	0	4	2
1	58	1	1	1	0	21.3039	2	1	0	1	1	1	4	1	1	3	2	1	0	4	2
1	60	2	1	1	1	20.2	2	1	1	2	2	2	4	1	1	3	2	1	1	5	2
1	53	1	1	1	0	20.8	1	1	1	2	1	1	10	2	2	3	2	1	0	4	2
2	60	2	1	1	1	18.4	1	2	0	1	2	2	7.8	2	1	3	2	1	1	5	2
2	43	1	1	1	1	20.28	2	2	1	2	1	1	8	2	1	2	1	1	0	3	2
1	54	1	1	1	1	19.8	2	2	1	2	2	2	5	1	1	4	2	1	1	5	2
2	62	2	1	1	1	16.5	1	1	1	2	2	2	5	1	1	4	2	1	0	4	2
1	49	1	1	1	1	23.6652	2	2	0	1	1	1	5.4	2	1	3	2	1	0	4	2
2	64	2	1	0	0	18.59	2	1	1	2	2	2	4	1	1	3	2	1	1	5	2
2	67	2	1	1	0	22.5981	2	1	0	1	2	2	12.5	2	1	4	2	1	1	5	2
2	56	1	1	1	1	17	1	1	1	2	2	2	6	2	1	2	1	1	0	3	2
2	54	1	2	0	0	20.6667	2	1	0	1	1	1	6.1	2	1	3	2	1	0	4	2
1	55	1	1	1	1	21.2031	2	1	0	1	2	2	5.5	2	1	4	2	1	0	4	2
2	63	2	1	1	1	21.5	2	2	1	2	3	2	2	1	1	3	2	1	1	5	2
2	69	2	1	0	1	19.3	2	1	1	2	2	2	4.3	1	1	4	2	1	0	4	2
1	46	1	1	1	1	19.9	2	1	1	2	2	2	5	1	1	3	2	0	0	2	2
1	57	1	1	1	1	23.1206	2	2	0	1	2	2	7.8	2	1	3	2	1	0	4	2
1	54	1	1	1	1	22	2	1	1	2	2	2	3	1	1	2	1	1	1	5	2
2	61	2	1	1	1	16.4	1	2	1	2	2	2	6	2	1	3	2	1	1	5	2
2	52	1	1	0	1	21.3068	2	1	0	1	2	2	11.9	2	1	4	2	1	1	5	2
1	62	2	2	0	0	19.5312	2	1	0	1	1	1	5.4	2	1	2	1	1	0	3	2
1	54	1	1	0	0	22.8571	2	1	0	1	1	1	6.9	2	1	4	2	1	0	4	2
2	55	1	1	1	1	18.42	1	1	1	2	2	2	8	2	1	3	2	0	0	2	2
2	67	2	1	0	1	22.3	2	1	1	2	3	2	5	1	1	2	1	1	0	3	2
2	68	2	2	0	0	22.5466	2	1	0	1	1	1	3	1	2	2	1	0	0	2	2
1	51	1	1	0	0	21.6	2	2	1	2	2	2	3	1	1	2	1	1	0	3	2
2	54	1	1	0	1	28	2	1	0	1	1	1	4	1	1	3	2	1	0	4	2
2	51	1	2	0	0	21.4536	2	1	0	1	2	2	6.7	2	1	3	2	1	0	4	2
1	53	1	1	1	1	27.7	2	1	0	1	1	1	6.2	2	1	4	2	1	0	4	2
2	69	2	2	1	1	19.0443	2	1	0	1	1	1	5.5	2	1	2	1	1	0	3	2
2	55	1	2	1	1	20.7031	2	1	0	1	1	1	5.3	2	1	4	2	1	0	4	2
1	60	2	1	0	0	20.5457	2	1	0	1	1	1	4.4	1	1	3	2	1	1	5	2
1	50	1	1	1	0	23.04	2	1	0	1	1	1	5.1	2	1	3	2	1	0	4	2
1	67	2	2	1	1	21.6041	2	1	0	1	1	1	4.9	1	1	3	2	1	0	4	2
1	57	1	2	1	0	24.2188	2	1	1	2	1	1	6.3	2	1	2	1	0	0	2	2
1	64	2	2	1	1	22.8374	2	1	0	1	1	1	3.4	1	2	2	1	1	1	5	2
1	59	2	1	1	1	21.5	2	1	0	1	1	1	3.5	1	1	3	2	1	0	4	2
2	66	2	2	1	1	17.5064	1	2	1	2	1	1	3.5	1	1	3	2	1	0	4	2
1	54	1	2	0	0	19.3337	2	1	0	1	1	1	7.9	2	1	2	1	1	0	3	2
1	52	1	2	1	1	21.3839	2	2	1	2	1	1	5.1	2	1	3	2	1	1	5	2
1	68	2	2	1	1	26.079	2	1	0	1	1	1	6.6	2	2	4	2	1	0	4	2
1	60	2	1	1	1	22.3	2	1	1	2	1	1	6	2	1	4	2	1	0	4	1
2	60	2	1	1	1	18.6	2	1	1	2	2	2	4.4	1	2	4	2	1	0	4	2
1	67	2	1	0	0	26.8	2	1	1	2	1	1	4	1	1	4	2	1	0	4	2
2	54	1	1	1	1	22.3	2	2	1	2	1	1	3	1	1	2	1	1	0	3	2
2	60	2	2	1	1	20.7612	2	1	0	1	1	1	7.5	2	1	4	2	1	0	4	2
1	69	2	2	1	0	21.3675	2	2	0	1	1	1	5.4	2	1	4	2	1	0	4	2
2	67	2	2	1	1	16.5289	1	1	1	2	2	2	3.1	1	1	2	1	0	0	2	2
1	51	1	1	0	0	21.7	2	2	1	2	1	1	5	1	1	3	2	1	0	4	2
1	59	2	1	0	0	29.5525	2	1	1	2	1	1	4.4	1	1	2	1	1	0	3	2
2	55	1	1	0	1	25.7344	2	1	0	1	3	2	12	2	2	3	2	1	1	5	2
1	52	1	2	0	0	22.4	2	1	1	2	2	2	8	2	1	4	2	1	1	5	2
1	64	2	2	1	1	23.4375	2	1	1	2	1	1	4	1	1	4	2	1	0	4	2
1	64	2	1	1	1	24.977	2	1	0	1	3	2	5	1	1	2	1	1	1	5	2
2	63	2	1	1	1	17.59	1	2	1	2	3	2	7	2	1	3	2	1	1	5	2
1	43	1	1	1	0	21.97	2	1	0	1	2	2	9.1	2	1	3	2	1	0	4	2
2	68	2	1	1	1	20.7	2	2	1	2	1	1	3.5	1	1	3	2	1	1	5	2
1	47	1	1	1	1	23.255	2	1	0	1	3	2	16.4	2	2	3	2	1	0	4	2
1	64	2	2	1	1	21.6441	2	1	0	1	1	1	4.5	1	1	3	2	1	0	4	2
2	54	1	1	1	0	16.4	1	2	1	2	3	2	9	2	1	4	2	1	1	5	2
2	67	2	1	1	1	21.97	2	1	1	2	2	2	3	1	1	2	1	0	1	5	1
1	58	1	2	1	1	19.052	2	2	0	1	1	1	5.5	2	1	3	2	1	0	4	2
1	55	1	1	1	1	16.5	1	2	1	2	2	2	7	2	1	4	2	1	1	5	2
1	65	2	1	0	1	18.9	2	1	1	2	1	1	6	2	1	2	1	0	0	2	2

## Sheet: Table 2
Group	Response after IC	IC_Response_2group	Response after CRT
1	3	2	2
1	3	2	4
1	2	1	1
2	#NULL!	#NULL!	1
1	2	1	1
2	#NULL!	#NULL!	2
2	#NULL!	#NULL!	4
1	2	1	1
2	#NULL!	#NULL!	1
1	3	2	2
2	#NULL!	#NULL!	0
2	#NULL!	#NULL!	1
1	2	1	1
2	#NULL!	#NULL!	0
1	3	2	2
2	#NULL!	#NULL!	1
2	#NULL!	#NULL!	2
2	#NULL!	#NULL!	4
2	#NULL!	#NULL!	4
1	2	1	1
2	#NULL!	#NULL!	3
1	4	2	3
2	#NULL!	#NULL!	1
2	#NULL!	#NULL!	1
1	3	2	2
2	#NULL!	#NULL!	0
2	#NULL!	#NULL!	3
2	#NULL!	#NULL!	2
2	#NULL!	#NULL!	2
2	#NULL!	#NULL!	4
1	3	2	4
1	3	2	4
1	2	1	1
1	2	1	1
1	3	2	4
1	2	1	1
1	2	1	1
2	#NULL!	#NULL!	1
2	#NULL!	#NULL!	1
2	#NULL!	#NULL!	2
2	#NULL!	#NULL!	1
2	#NULL!	#NULL!	3
2	#NULL!	#NULL!	3
2	#NULL!	#NULL!	4
2	#NULL!	#NULL!	1
1	3	2	1
1	3	2	3
1	3	2	2
1	3	2	2
2	#NULL!	#NULL!	4
2	#NULL!	#NULL!	1
1	3	2	1
2	#NULL!	#NULL!	1
1	3	2	1
2	#NULL!	#NULL!	1
2	#NULL!	#NULL!	4
2	#NULL!	#NULL!	2
2	#NULL!	#NULL!	1
1	2	1	1
2	#NULL!	#NULL!	1
2	#NULL!	#NULL!	0
1	3	2	1
1	2	1	1
1	3	2	2
2	#NULL!	#NULL!	4
2	#NULL!	#NULL!	1
1	3	2	2
1	4	2	4
2	#NULL!	#NULL!	1
2	#NULL!	#NULL!	2
2	#NULL!	#NULL!	1
1	3	2	2
2	#NULL!	#NULL!	3
2	#NULL!	#NULL!	2
1	2	1	1
2	#NULL!	#NULL!	1
2	#NULL!	#NULL!	4
1	2	1	1
1	2	1	1
1	2	1	1
1	3	2	4
1	3	2	2
1	2	1	2
2	#NULL!	#NULL!	2
1	3	2	1
1	3	2	3
1	3	2	3
1	2	1	1
2	#NULL!	#NULL!	2
1	2	1	1
2	#NULL!	#NULL!	1
2	#NULL!	#NULL!	1
1	2	1	1
2	#NULL!	#NULL!	1
1	2	1	1
1	2	1	2
2	#NULL!	#NULL!	2
1	2	1	1
1	2	1	1
1	3	2	4
2	#NULL!	#NULL!	2
1	2	1	0
2	#NULL!	#NULL!	4
1	3	2	4
1	3	2	2
2	#NULL!	#NULL!	4
2	#NULL!	#NULL!	4
1	3	2	3
1	2	1	2
1	3	2	2

## Sheet: Figure 2
Group	OS_Status	OS_Month	PFS_Status	PFS_Month
1	1	29.0667	1	13.7667
1	1	14.9333	1	6.1
1	0	29.7667	0	29.7667
2	1	24.8333	1	24.8333
1	0	63.8667	0	63.8667
2	1	27.0333	1	27.0333
2	1	7.46667	1	4.43333
1	0	61.8	0	61.8
2	0	60.7333	0	60.7333
1	1	29.6	1	20.5
2	1	2.43333	1	2.43333
2	1	32.8667	1	32.8667
1	0	59.3	0	59.3
2	1	3.93333	1	3.93333
1	1	21.3	1	11.2
2	0	59.1667	0	59.1667
2	1	11.9667	1	5.63333
2	1	19.9333	1	3.83333
2	1	8.7	1	5
1	0	59.2667	0	59.2667
2	0	21.8667	1	8.83333
1	1	8.23333	1	6.2
2	0	58.2333	0	58.2333
2	0	58.4	0	58.4
1	1	16.1667	1	6.63333
2	1	2.83333	1	1.53333
2	1	16.9667	1	8.76667
2	0	30.3	1	28.0333
2	1	15.2333	1	13.8
2	1	9.23333	1	4.63333
1	1	9.46667	1	6.86667
1	1	9.46667	1	4.9
1	1	42.5333	1	22.8
1	0	54.3667	0	54.3667
1	1	12.3	1	6.73333
1	0	52.9667	1	41
1	0	55.9333	0	55.9333
2	1	28.1	1	28.1
2	0	52.5333	0	52.5333
2	0	29.4	0	29.4
2	1	38.1	1	24.6333
2	1	15.0333	1	8.6
2	1	37.9667	1	26.2
2	1	6.7	1	3.66667
2	0	51.7333	0	51.7333
1	0	50.9	0	50.9
1	1	6.73333	1	6.73333
1	1	8.43333	1	7.46667
1	1	12.8333	1	12.8333
2	1	8.43333	1	7.1
2	0	48.2667	0	48.2667
1	1	22.2333	1	16.8667
2	1	32.5	1	29.4333
1	0	38.0667	0	38.0667
2	0	47.3667	0	47.3667
2	1	11.2	1	3.36667
2	1	32.2	1	21.5
2	0	32.8333	0	32.8333
1	0	43.3667	1	32.0667
2	0	45.8667	0	45.8667
2	1	4.63333	1	4.63333
1	0	43.8333	0	43.8333
1	0	43.7	0	43.7
1	1	19.1667	1	14.8
2	1	5.33333	1	3.9
2	0	43.7333	0	43.7333
1	1	12.4333	1	11
1	1	6.26667	1	5.1
2	0	43.0667	0	43.0667
2	1	29.3333	1	29.3333
2	0	41.5667	0	41.5667
1	1	19.8	1	12
2	1	13.1667	1	8.3
2	1	22.2	1	14.3333
1	0	41.2	0	41.2
2	0	41.2333	0	41.2333
2	1	8.56667	1	4
1	1	24.7	1	23.4667
1	0	36.9	1	29
1	0	38.8333	0	38.8333
1	1	11.5333	1	4.4
1	1	22.6333	1	12.1333
1	1	23.2667	1	21.3
2	1	17.8	1	13.2667
1	1	26.7667	1	17.1333
1	1	12.9333	1	9.33333
1	1	10.6667	1	6
1	0	38.6	0	38.6
2	1	14.6333	1	10.3
1	0	38.4333	1	33.2333
2	0	35.3333	1	23.5667
2	0	15.4	0	15.4
1	0	36.4667	1	27.0667
2	0	36.1667	0	36.1667
1	0	36.1667	0	36.1667
1	1	27.1667	1	27.1667
2	1	23.7333	1	8.3
1	0	39.2333	0	39.2333
1	0	40.8	1	33.3333
1	1	5.23333	1	4.23333
2	1	4.5	1	4.5
1	1	4.66667	1	4.66667
2	1	6.8	1	4.76667
1	1	10.7	1	4.2
1	1	7.16667	1	7.16667
2	1	3.73333	1	2.96667
2	1	5.66667	1	4.2
1	1	4.66667	1	4.66667
1	1	7.53333	1	5.8
1	1	25	1	8.33333

## Sheet: Fiugre 3
Group	Age_2group	Sex	Smoking	Alcohol	BMI_2Group	Weight_loss_2Group	PS_2Group	Tumor_location_2Group	T_length_2Group	Histologic_grade_2Group	TNM_UICC6	OS_Status	OS_Month
1	1	1	1	0	2	1	2	2	2	1	5	1	29.0667
1	2	1	1	1	2	1	1	2	2	1	5	1	14.9333
1	2	2	0	0	2	1	2	1	1	1	2	0	29.7667
2	1	2	0	0	1	1	2	1	1	1	4	1	24.8333
1	1	1	1	1	2	1	1	1	2	2	3	0	63.8667
2	1	1	1	1	2	1	1	1	2	1	4	1	27.0333
2	1	1	1	1	2	1	1	2	2	1	5	1	7.46667
1	1	1	1	0	1	2	1	2	2	1	5	0	61.8
2	1	1	1	0	2	1	1	2	2	1	3	0	60.7333
1	2	1	1	1	1	1	2	2	1	1	2	1	29.6
2	1	1	1	0	1	1	2	1	2	1	2	1	2.43333
2	2	1	0	1	2	1	2	1	1	1	4	1	32.8667
1	1	1	1	1	2	1	1	1	1	2	4	0	59.3
2	2	1	1	0	2	1	2	2	1	1	5	1	3.93333
1	2	1	1	1	2	1	2	2	2	1	3	1	21.3
2	2	2	0	0	2	1	1	1	1	1	4	0	59.1667
2	1	1	1	1	2	1	2	2	1	1	5	1	11.9667
2	1	1	1	1	2	1	2	1	1	2	5	1	19.9333
2	1	1	1	1	1	2	1	2	2	1	5	1	8.7
1	1	1	0	1	2	1	2	1	1	1	2	0	59.2667
2	2	1	1	0	2	1	2	1	2	1	3	0	21.8667
1	2	2	0	0	1	2	1	1	2	1	4	1	8.23333
2	2	1	1	0	2	1	2	2	1	1	2	0	58.2333
2	2	1	1	0	2	1	1	2	1	1	3	0	58.4
1	1	1	1	0	2	1	2	1	1	1	2	1	16.1667
2	1	1	1	1	2	1	2	1	2	2	4	1	2.83333
2	2	1	1	1	2	1	2	2	2	1	5	1	16.9667
2	2	1	1	0	2	1	1	1	1	1	4	0	30.3
2	1	1	1	1	2	2	2	1	2	1	5	1	15.2333
2	1	1	1	1	2	1	2	1	2	1	2	1	9.23333
1	2	1	1	1	2	1	2	2	2	2	5	1	9.46667
1	1	1	1	1	2	1	1	2	2	1	5	1	9.46667
1	2	1	1	1	2	1	1	2	2	2	3	1	42.5333
1	1	2	0	0	2	1	2	2	1	1	3	0	54.3667
1	1	1	1	1	2	1	2	2	2	1	5	1	12.3
1	1	1	1	0	2	1	1	2	1	1	4	0	52.9667
1	2	1	1	1	2	1	2	1	2	1	4	0	55.9333
2	2	1	1	1	2	2	2	1	1	1	4	1	28.1
2	2	2	0	0	2	1	2	1	2	1	3	0	52.5333
2	1	1	1	0	2	1	1	1	1	1	2	0	29.4
2	2	1	1	1	2	1	2	2	1	1	2	1	38.1
2	1	2	0	0	2	1	2	1	1	1	4	1	15.0333
2	2	1	1	1	2	1	2	2	2	1	5	1	37.9667
2	1	1	1	1	2	1	1	1	1	2	4	1	6.7
2	2	1	1	0	2	1	1	2	2	1	4	0	51.7333
1	2	2	0	0	2	1	2	1	2	1	4	0	50.9
1	1	1	1	0	2	1	1	1	1	1	4	1	6.73333
1	2	1	1	1	2	1	2	2	1	1	5	1	8.43333
1	1	1	1	0	1	1	2	1	2	2	4	1	12.8333
2	2	1	1	1	1	2	1	2	2	1	5	1	8.43333
2	1	1	1	1	2	2	2	1	2	1	3	0	48.2667
1	1	1	1	1	2	2	2	2	1	1	5	1	22.2333
2	2	1	1	1	1	1	2	2	1	1	4	1	32.5
1	1	1	1	1	2	2	1	1	2	1	4	0	38.0667
2	2	1	0	0	2	1	2	2	1	1	5	0	47.3667
2	2	1	1	0	2	1	1	2	2	1	5	1	11.2
2	1	1	1	1	1	1	2	2	2	1	3	1	32.2
2	1	2	0	0	2	1	1	1	2	1	4	0	32.8333
1	1	1	1	1	2	1	1	2	2	1	4	0	43.3667
2	2	1	1	1	2	2	2	2	1	1	5	0	45.8667
2	2	1	0	1	2	1	2	2	1	1	4	1	4.63333
1	1	1	1	1	2	1	2	2	1	1	2	0	43.8333
1	1	1	1	1	2	2	1	2	2	1	4	0	43.7
1	1	1	1	1	2	1	2	2	1	1	5	1	19.1667
2	2	1	1	1	1	2	2	2	2	1	5	1	5.33333
2	1	1	0	1	2	1	1	2	2	1	5	0	43.7333
1	2	2	0	0	2	1	1	1	2	1	3	1	12.4333
1	1	1	0	0	2	1	1	1	2	1	4	1	6.26667
2	1	1	1	1	1	1	2	2	2	1	2	0	43.0667
2	2	1	0	1	2	1	2	2	1	1	3	1	29.3333
2	2	2	0	0	2	1	1	1	1	2	2	0	41.5667
1	1	1	0	0	2	2	2	2	1	1	3	1	19.8
2	1	1	0	1	2	1	1	1	1	1	4	1	13.1667
2	1	2	0	0	2	1	1	2	2	1	4	1	22.2
1	1	1	1	1	2	1	1	1	2	1	4	0	41.2
2	2	2	1	1	2	1	1	1	2	1	3	0	41.2333
2	1	2	1	1	2	1	1	1	2	1	4	1	8.56667
1	2	1	0	0	2	1	1	1	1	1	5	1	24.7
1	1	1	1	0	2	1	1	1	2	1	4	0	36.9
1	2	2	1	1	2	1	1	1	1	1	4	0	38.8333
1	1	2	1	0	2	1	2	1	2	1	2	1	11.5333
1	2	2	1	1	2	1	1	1	1	2	5	1	22.6333
1	2	1	1	1	2	1	1	1	1	1	4	1	23.2667
2	2	2	1	1	1	2	2	1	1	1	4	1	17.8
1	1	2	0	0	2	1	1	1	2	1	3	1	26.7667
1	1	2	1	1	2	2	2	1	2	1	5	1	12.9333
1	2	2	1	1	2	1	1	1	2	2	4	1	10.6667
1	2	1	1	1	2	1	2	1	2	1	4	0	38.6
2	2	1	1	1	2	1	2	2	1	2	4	1	14.6333
1	2	1	0	0	2	1	2	1	1	1	4	0	38.4333
2	1	1	1	1	2	2	2	1	1	1	3	0	35.3333
2	2	2	1	1	2	1	1	1	2	1	4	0	15.4
1	2	2	1	0	2	2	1	1	2	1	4	0	36.4667
2	2	2	1	1	1	1	2	2	1	1	2	0	36.1667
1	1	1	0	0	2	2	2	1	1	1	4	0	36.1667
1	2	1	0	0	2	1	2	1	1	1	3	1	27.1667
2	1	1	0	1	2	1	1	2	2	2	5	1	23.7333
1	1	2	0	0	2	1	2	2	2	1	5	0	39.2333
1	2	2	1	1	2	1	2	1	1	1	4	0	40.8
1	2	1	1	1	2	1	1	2	1	1	5	1	5.23333
2	2	1	1	1	1	2	2	2	2	1	5	1	4.5
1	1	1	1	0	2	1	1	2	2	1	4	1	4.66667
2	2	1	1	1	2	2	2	1	1	1	5	1	6.8
1	1	1	1	1	2	1	1	2	2	2	4	1	10.7
1	2	2	1	1	2	1	1	1	1	1	4	1	7.16667
2	1	1	1	0	1	2	2	2	2	1	5	1	3.73333
2	2	1	1	1	2	1	2	2	1	1	5	1	5.66667
1	1	2	1	1	2	2	1	1	2	1	4	1	4.66667
1	1	1	1	1	1	2	2	2	2	1	5	1	7.53333
1	2	1	0	1	2	1	2	1	2	1	2	1	25

## Sheet: Figure 4
Group	TNM_UICC6	OS_Status	OS_Month
1	5	1	29.0667
1	5	1	14.9333
1	2	0	29.7667
2	4	1	24.8333
1	3	0	63.8667
2	4	1	27.0333
2	5	1	7.46667
1	5	0	61.8
2	3	0	60.7333
1	2	1	29.6
2	2	1	2.43333
2	4	1	32.8667
1	4	0	59.3
2	5	1	3.93333
1	3	1	21.3
2	4	0	59.1667
2	5	1	11.9667
2	5	1	19.9333
2	5	1	8.7
1	2	0	59.2667
2	3	0	21.8667
1	4	1	8.23333
2	2	0	58.2333
2	3	0	58.4
1	2	1	16.1667
2	4	1	2.83333
2	5	1	16.9667
2	4	0	30.3
2	5	1	15.2333
2	2	1	9.23333
1	5	1	9.46667
1	5	1	9.46667
1	3	1	42.5333
1	3	0	54.3667
1	5	1	12.3
1	4	0	52.9667
1	4	0	55.9333
2	4	1	28.1
2	3	0	52.5333
2	2	0	29.4
2	2	1	38.1
2	4	1	15.0333
2	5	1	37.9667
2	4	1	6.7
2	4	0	51.7333
1	4	0	50.9
1	4	1	6.73333
1	5	1	8.43333
1	4	1	12.8333
2	5	1	8.43333
2	3	0	48.2667
1	5	1	22.2333
2	4	1	32.5
1	4	0	38.0667
2	5	0	47.3667
2	5	1	11.2
2	3	1	32.2
2	4	0	32.8333
1	4	0	43.3667
2	5	0	45.8667
2	4	1	4.63333
1	2	0	43.8333
1	4	0	43.7
1	5	1	19.1667
2	5	1	5.33333
2	5	0	43.7333
1	3	1	12.4333
1	4	1	6.26667
2	2	0	43.0667
2	3	1	29.3333
2	2	0	41.5667
1	3	1	19.8
2	4	1	13.1667
2	4	1	22.2
1	4	0	41.2
2	3	0	41.2333
2	4	1	8.56667
1	5	1	24.7
1	4	0	36.9
1	4	0	38.8333
1	2	1	11.5333
1	5	1	22.6333
1	4	1	23.2667
2	4	1	17.8
1	3	1	26.7667
1	5	1	12.9333
1	4	1	10.6667
1	4	0	38.6
2	4	1	14.6333
1	4	0	38.4333
2	3	0	35.3333
2	4	0	15.4
1	4	0	36.4667
2	2	0	36.1667
1	4	0	36.1667
1	3	1	27.1667
2	5	1	23.7333
1	5	0	39.2333
1	4	0	40.8
1	5	1	5.23333
2	5	1	4.5
1	4	1	4.66667
2	5	1	6.8
1	4	1	10.7
1	4	1	7.16667
2	5	1	3.73333
2	5	1	5.66667
1	4	1	4.66667
1	5	1	7.53333
1	2	1	25

## Sheet: Figure 5
Group	Response after IC	IC_Response_2group	OS_Status	OS_Month	PFS_Status	PFS_Month
1	3	2	1	29.0667	1	13.7667
1	3	2	1	14.9333	1	6.1
1	2	1	0	29.7667	0	29.7667
2	#NULL!	#NULL!	1	24.8333	1	24.8333
1	2	1	0	63.8667	0	63.8667
2	#NULL!	#NULL!	1	27.0333	1	27.0333
2	#NULL!	#NULL!	1	7.46667	1	4.43333
1	2	1	0	61.8	0	61.8
2	#NULL!	#NULL!	0	60.7333	0	60.7333
1	3	2	1	29.6	1	20.5
2	#NULL!	#NULL!	1	2.43333	1	2.43333
2	#NULL!	#NULL!	1	32.8667	1	32.8667
1	2	1	0	59.3	0	59.3
2	#NULL!	#NULL!	1	3.93333	1	3.93333
1	3	2	1	21.3	1	11.2
2	#NULL!	#NULL!	0	59.1667	0	59.1667
2	#NULL!	#NULL!	1	11.9667	1	5.63333
2	#NULL!	#NULL!	1	19.9333	1	3.83333
2	#NULL!	#NULL!	1	8.7	1	5
1	2	1	0	59.2667	0	59.2667
2	#NULL!	#NULL!	0	21.8667	1	8.83333
1	4	2	1	8.23333	1	6.2
2	#NULL!	#NULL!	0	58.2333	0	58.2333
2	#NULL!	#NULL!	0	58.4	0	58.4
1	3	2	1	16.1667	1	6.63333
2	#NULL!	#NULL!	1	2.83333	1	1.53333
2	#NULL!	#NULL!	1	16.9667	1	8.76667
2	#NULL!	#NULL!	0	30.3	1	28.0333
2	#NULL!	#NULL!	1	15.2333	1	13.8
2	#NULL!	#NULL!	1	9.23333	1	4.63333
1	3	2	1	9.46667	1	6.86667
1	3	2	1	9.46667	1	4.9
1	2	1	1	42.5333	1	22.8
1	2	1	0	54.3667	0	54.3667
1	3	2	1	12.3	1	6.73333
1	2	1	0	52.9667	1	41
1	2	1	0	55.9333	0	55.9333
2	#NULL!	#NULL!	1	28.1	1	28.1
2	#NULL!	#NULL!	0	52.5333	0	52.5333
2	#NULL!	#NULL!	0	29.4	0	29.4
2	#NULL!	#NULL!	1	38.1	1	24.6333
2	#NULL!	#NULL!	1	15.0333	1	8.6
2	#NULL!	#NULL!	1	37.9667	1	26.2
2	#NULL!	#NULL!	1	6.7	1	3.66667
2	#NULL!	#NULL!	0	51.7333	0	51.7333
1	3	2	0	50.9	0	50.9
1	3	2	1	6.73333	1	6.73333
1	3	2	1	8.43333	1	7.46667
1	3	2	1	12.8333	1	12.8333
2	#NULL!	#NULL!	1	8.43333	1	7.1
2	#NULL!	#NULL!	0	48.2667	0	48.2667
1	3	2	1	22.2333	1	16.8667
2	#NULL!	#NULL!	1	32.5	1	29.4333
1	3	2	0	38.0667	0	38.0667
2	#NULL!	#NULL!	0	47.3667	0	47.3667
2	#NULL!	#NULL!	1	11.2	1	3.36667
2	#NULL!	#NULL!	1	32.2	1	21.5
2	#NULL!	#NULL!	0	32.8333	0	32.8333
1	2	1	0	43.3667	1	32.0667
2	#NULL!	#NULL!	0	45.8667	0	45.8667
2	#NULL!	#NULL!	1	4.63333	1	4.63333
1	3	2	0	43.8333	0	43.8333
1	2	1	0	43.7	0	43.7
1	3	2	1	19.1667	1	14.8
2	#NULL!	#NULL!	1	5.33333	1	3.9
2	#NULL!	#NULL!	0	43.7333	0	43.7333
1	3	2	1	12.4333	1	11
1	4	2	1	6.26667	1	5.1
2	#NULL!	#NULL!	0	43.0667	0	43.0667
2	#NULL!	#NULL!	1	29.3333	1	29.3333
2	#NULL!	#NULL!	0	41.5667	0	41.5667
1	3	2	1	19.8	1	12
2	#NULL!	#NULL!	1	13.1667	1	8.3
2	#NULL!	#NULL!	1	22.2	1	14.3333
1	2	1	0	41.2	0	41.2
2	#NULL!	#NULL!	0	41.2333	0	41.2333
2	#NULL!	#NULL!	1	8.56667	1	4
1	2	1	1	24.7	1	23.4667
1	2	1	0	36.9	1	29
1	2	1	0	38.8333	0	38.8333
1	3	2	1	11.5333	1	4.4
1	3	2	1	22.6333	1	12.1333
1	2	1	1	23.2667	1	21.3
2	#NULL!	#NULL!	1	17.8	1	13.2667
1	3	2	1	26.7667	1	17.1333
1	3	2	1	12.9333	1	9.33333
1	3	2	1	10.6667	1	6
1	2	1	0	38.6	0	38.6
2	#NULL!	#NULL!	1	14.6333	1	10.3
1	2	1	0	38.4333	1	33.2333
2	#NULL!	#NULL!	0	35.3333	1	23.5667
2	#NULL!	#NULL!	0	15.4	0	15.4
1	2	1	0	36.4667	1	27.0667
2	#NULL!	#NULL!	0	36.1667	0	36.1667
1	2	1	0	36.1667	0	36.1667
1	2	1	1	27.1667	1	27.1667
2	#NULL!	#NULL!	1	23.7333	1	8.3
1	2	1	0	39.2333	0	39.2333
1	2	1	0	40.8	1	33.3333
1	3	2	1	5.23333	1	4.23333
2	#NULL!	#NULL!	1	4.5	1	4.5
1	2	1	1	4.66667	1	4.66667
2	#NULL!	#NULL!	1	6.8	1	4.76667
1	3	2	1	10.7	1	4.2
1	3	2	1	7.16667	1	7.16667
2	#NULL!	#NULL!	1	3.73333	1	2.96667
2	#NULL!	#NULL!	1	5.66667	1	4.2
1	3	2	1	4.66667	1	4.66667
1	2	1	1	7.53333	1	5.8
1	3	2	1	25	1	8.33333
